# Supplementary material for: Fine Mapping of the Body Fat QTL on Human Chromosome 1q43
Source: PLoS One. 2016 Apr 25;11(4):e0153794. doi: 10.1371/journal.pone.0153794 (PMC4844098; doi:10.1371/journal.pone.0153794)
Supplement: S1 Table — Only single nucleotide polymorphisms (SNPs) showing association at p ≤ 0.01 in any model, study group or in meta-analysis are listed; (MAF) minor allele frequency; (beta) regression coefficient; (SE) standard error; (p) two-sided p-value in race-stratified analysis and one-sided p-value in meta-analysis; (p-het) p-value for the test of heterogeneity. (blank) not estimated. EA (European Americans; n = 391); AA (African American; n = 525). RGS7 (regulator of G-protein signaling 7); WDR64 (WD repeat domain 64); EXO1 (exonuclease 1); PLD5 (Phospholipase D family, member 5). (XLSX) [file pone.0153794.s005.xlsx]

## Sheet: recessive model
		MAF				European Americans (n=391)				African Americans (n=525)				meta-analysis (n=916)
SNP	position, bp	EA	AA	gene	function	beta	SE	p		beta	SE	p		beta	SE	p	p-het
rs261802	241065464	0.001	0.067	RGS7	intron					0.4673	0.1193	0.0001024		0.4673	0.1193	8.96518e-05	1
rs261804	241067471	0.489	0.301	RGS7	intron	0.02036	0.02325	0.3818		0.09156	0.03535	0.009874		0.0509806	0.0352501	0.148105	0.0924149
rs261850	241081913	0	0.05	RGS7	intron	0.1186	0.202	0.5576		0.5269	0.1707	0.002132		0.337035	0.20365	0.0979291	0.122621
rs261862	241093214	0.04	0.08	RGS7	intron	0.1488	0.1997	0.4567		0.4621	0.1382	0.0008844		0.338614	0.153099	0.0269851	0.197029
rs12119557	241131301	0.3824	0.2939	RGS7	intron	0.05554	0.02982	0.06328		-0.1108	0.03852	0.00419		-0.0258428	0.0831508	0.755957	0.000638649
rs10802916	241132016	0.4179	0.3748	RGS7	intron	0.0614	0.02671	0.02203		-0.08698	0.03007	0.003978		-0.0121471	0.0741872	0.869939	0.000224933
rs6682084	241135110	0.4527	0.3244	RGS7	intron	0.03657	0.02536	0.1501		-0.09017	0.03415	0.008525		-0.0247364	0.0633364	0.696126	0.00288663
rs530479	241180198	0.1279	0.3429	RGS7	intron	0.1843	0.07084	0.009637		-0.009718	0.03292	0.768		0.0771513	0.0964776	0.423896	0.0130014
rs641715	241180313	0.1407	0.3587	RGS7	intron	0.2365	0.07564	0.001905		-0.007123	0.02934	0.8083		0.104713	0.121402	0.388397	0.00267479
rs12030226	241183917	0.006	0.003	RGS7	intron	-0.09862	0.2008	0.6236		0.2937	0.09848	0.002997		0.136567	0.192238	0.477453	0.0794004
rs12743938	241203714	0.238	0.123	RGS7	intron	0.05889	0.04271	0.1687		0.2306	0.08065	0.004426		0.131117	0.0847664	0.121912	0.0599003
rs12084063	241205147	0	0.002	RGS7	intron					0.701	0.2398	0.003619		0.701	0.2398	0.00346377	1
rs12727719	241208275	0.2379	0.1019	RGS7	intron	0.05877	0.04266	0.1691		0.242	0.09145	0.008381		0.13253	0.0898582	0.140246	0.0694067
rs72758848	241262415	0.07479	0.2785	RGS7	intron	0.1526	0.1426	0.2853		-0.1083	0.03827	0.004854		-0.0140136	0.125337	0.910976	0.0772175
rs9787056	241287348	0.237	0.374	RGS7	intron	0.06168	0.04821	0.2015		0.08533	0.03016	0.004848		0.0786776	0.0255688	0.00209026	0.677495
rs7543001	241468104	0.43	0.37	RGS7	intron	0.08783	0.02675	0.001121		0.03579	0.03068	0.244		0.0639785	0.0259295	0.0136096	0.201075
rs6429264	241522475	0.08	0.18	RGS7	upstream 2 Kb	0.3106	0.09961	0.001958		0.07511	0.05372	0.1627		0.177915	0.116793	0.127675	0.0374515
rs72632896	241813913	0.1496	0.07911	WDR64	upstream 2 Kb	-0.06035	0.0719	0.4018		-0.4984	0.1706	0.003646		-0.252055	0.217314	0.246104	0.0179744
rs9428888	241864043	0.09	0.28	WDR64	intron	0.357	0.114	0.001873		0.0672	0.0356	0.05961		0.191864	0.14348	0.181151	0.0152436
rs12118937	242009307	0.2	0.04	EXO1	upstream 2 Kb	0.1819	0.06046	0.002805						0.1819	0.06046	0.00262454	1
rs4641297	242203795	0.2372	0.319			-0.1223	0.04575	0.007852		-0.01679	0.03478	0.6295		-0.0653586	0.0525886	0.213931	0.0663666
rs4658619	242271323	0.43	0.4	PLD5	intron	-0.07422	0.02468	0.002815		-0.05137	0.02889	0.076		-0.0645797	0.018765	0.000578508	0.547593
rs12127920	242272375	0.47	0.45	PLD5	intron	-0.06072	0.02391	0.01148		-0.06698	0.02615	0.0107		-0.0635704	0.0176458	0.000315069	0.859767
rs11586322	242409071	0.1569	0.1242	PLD5	intron/up 2Kb	0.09921	0.08296	0.2325		-0.2243	0.07726	0.003861		-0.0639565	0.161749	0.692543	0.00432106
rs1473576	242618940	0.3692	0.38	PLD5	intron	0.04588	0.02911	0.1159		0.07075	0.03033	0.02004		0.0578048	0.0210019	0.00591686	0.554125
rs10926756	242662040	0.3772	0.2405	PLD5/LOC105373234	intron/ncRNA	0.07505	0.02835	0.008439		0.01926	0.04836	0.6907		0.0607808	0.0244573	0.0129484	0.319623
rs12028747	242787816	0.2674	0.146			-0.03797	0.03982	0.341		0.1596	0.05734	0.005575		0.0565071	0.098691	0.566939	0.0046535
rs9803806	242804804	0.2603	0.1514			-0.03935	0.04202	0.3497		0.1514	0.05588	0.006963		0.0524683	0.0953087	0.58197	0.00636671
rs1413214	242805821	0.2577	0.1514			-0.03725	0.04295	0.3863		0.1514	0.05588	0.006963		0.0536881	0.0942642	0.568983	0.0074354
rs1413213	242805900	0.2577	0.1514			-0.03725	0.04295	0.3863		0.1514	0.05588	0.006963		0.0536881	0.0942642	0.568983	0.0074354
rs12756245	242881598	0.3897	0.4494	LOC105373238	ncRNA	-0.08393	0.02832	0.003232		0.009746	0.02723	0.7206		-0.0367688	0.0468369	0.43243	0.0171079
