# Supplementary material for: Fine Mapping of the Body Fat QTL on Human Chromosome 1q43
Source: PLoS One. 2016 Apr 25;11(4):e0153794. doi: 10.1371/journal.pone.0153794 (PMC4844098; doi:10.1371/journal.pone.0153794)
Supplement: S2 Table — Only single nucleotide polymorphisms (SNPs) showing association at p ≤ 0.01 in any model, study group or in meta-analysis are listed; (MAF) minor allele frequency; (beta) regression coefficient; (SE) standard error; (p) two-sided p-value in race-stratified analysis and one-sided p-value in meta-analysis; (p-het) p-value for the test of heterogeneity. (blank) not estimated. EA (European Americans; n = 391); AA (African American; n = 525). RGS7 (regulator of G-protein signaling 7); FH (fumarate hydratase); WDR64 (WD repeat domain 64); EXO1 (exonuclease 1); PLD5 (Phospholipase D family, member 5). (XLSX) [file pone.0153794.s006.xlsx]

## Sheet: additive model
		MAF				European Americans (n=391)				African Americans (n=525)				meta-analysis (n=916)
SNP	position, bp	EA	AA	gene	function	beta	SE	p		beta	SE	p		beta	SE	p	p-het
rs3912110	241093952	0	0.05238	RGS7	intron					-0.08952	0.0328	0.006562		-0.08952	0.0328	0.0063475	1
rs10802919	241168535	0.3824	0.321	RGS7	intron	0.01624	0.01492	0.2771		-0.04307	0.01556	0.005846		-0.0132505	0.0296545	0.654998	0.00593658
rs12084063	241205147	0	0.001923	RGS7	intron					0.3505	0.1199	0.003619		0.3505	0.1199	0.00346377	1
rs9787056	241287348	0.2371	0.3743	RGS7	intron	-0.00508	0.0174	0.7705		0.04188	0.01536	0.006611		0.0191116	0.0234692	0.415459	0.0430429
rs7543001	241468104	0.4333	0.3733	RGS7	intron	0.04908	0.01487	0.001054		0.02388	0.01545	0.1228		0.0368289	0.0125952	0.00345507	0.23992
rs11589951	241475718	0.1471	0.159	RGS7	intron	0.06316	0.02111	0.00295		-0.01141	0.02131	0.5925		0.0259319	0.037285	0.486739	0.0129183
rs6677041	241519317	0.1023	0.2429	RGS7	intron	0.06507	0.02369	0.006305		0.00466	0.01763	0.7916		0.0327925	0.0301338	0.276494	0.0407857
rs6429264	241522475	0.08184	0.1842	RGS7	upstream 2 Kb	0.0801	0.02518	0.001583		0.01573	0.01885	0.4046		0.0457501	0.0321121	0.154244	0.0407092
rs4660079	241540058	0.4616	0.3645			0.03264	0.01482	0.02826		0.02395	0.0164	0.1448		0.0287337	0.0109956	0.00896993	0.694217
rs6429274	241554231	0.4834	0.3514			0.03764	0.01441	0.009372		0.01642	0.01601	0.3055		0.028143	0.0107105	0.0085989	0.324552
rs10926476	241554603	0.4846	0.2226			0.03412	0.01454	0.0195		0.02178	0.01821	0.2322		0.0293157	0.0113623	0.00987796	0.596422
rs12131246	241576112	0.0243	0.00381	lncRNA	upstream 2 Kb	0.06921	0.04441	0.1199		0.3155	0.1213	0.009547		0.166488	0.120398	0.16672	0.0565656
rs3014576	241679889	0.0243	0.00381	FH	intron	-0.0005355	0.04588	0.9907		-0.1311	0.04669	0.005183		-0.0655306	0.0652816	0.315468	0.0460878
rs72632896	241813913	0.1496	0.07911	WDR64	upstream 2 Kb	-0.01576	0.02114	0.4565		-0.08449	0.029	0.00374		-0.047258	0.0342452	0.16759	0.0554719
rs1635522	242070064	0.005115	0.1143	EXO1	intron	0.006295	0.1003	0.95		-0.06598	0.02354	0.005251		-0.0622068	0.0229173	0.00663953	0.482975
rs4658618	242269388	0.2289	0.1905	PLD5	intron	-0.002568	0.01672	0.878		-0.05445	0.01915	0.004651		-0.027669	0.0259274	0.285894	0.0412681
rs11586322	242409071	0.1569	0.1242	PLD5	intron/upstream 2 Kb	0.01698	0.02164	0.4331		-0.06766	0.02273	0.003057		-0.0250543	0.042319	0.553828	0.00699813
rs6692131	242854431	0.2397	0.2105			-0.01794	0.01668	0.2829		0.04656	0.01772	0.008865		0.0140327	0.0322488	0.663463	0.00803871
