# Supplementary material for: Fine Mapping of the Body Fat QTL on Human Chromosome 1q43
Source: PLoS One. 2016 Apr 25;11(4):e0153794. doi: 10.1371/journal.pone.0153794 (PMC4844098; doi:10.1371/journal.pone.0153794)
Supplement: S3 Table — Only single nucleotide polymorphisms (SNPs) showing association at p ≤ 0.01 in any model, study group or in meta-analysis are listed; (MAF) minor allele frequency; (beta) regression coefficient; (SE) standard error; (p) two-sided p-value in race-stratified analysis and one-sided p-value in meta-analysis; (p-het) p-value for the test of heterogeneity. (blank) not estimated. EA (European Americans; n = 391); AA (African American; n = 525). RGS7 (regulator of G-protein signaling 7); FH (fumarate hydratase); WDR64 (WD repeat domain 64); EXO1 (exonuclease 1); PLD5 (Phospholipase D family, member 5). (XLSX) [file pone.0153794.s007.xlsx]

## Sheet: dominant model
		MAF				European Americans (n=391)				African Americans (n=525)				meta-analysis (n=916)
SNP	position, bp	EA	AA	gene	function	beta	SE	p		beta	SE	p		beta	SE	p	p-het
rs12096197	241092797	0	0.1048	RGS7	intron					-0.08339	0.02668	0.001875		-0.08339	0.02668	0.00177466	1
rs3912110	241093952	0	0.05238	RGS7	intron					-0.09686	0.03465	0.005376		-0.09686	0.03465	0.00518384	1
rs6429229	241132506	0.1151	0.2705	RGS7	intron	-0.03033	0.02449	0.2163		0.06862	0.02091	0.001105		0.0199663	0.0494682	0.686493	0.00212088
rs10802919	241168535	0.3824	0.321	RGS7	intron	0.01452	0.02101	0.4898		-0.06554	0.02107	0.001974		-0.0254942	0.04003	0.524204	0.00713167
rs12084063	241205147	0	0.001923	RGS7	intron					0.701	0.2398	0.003619		0.701	0.2398	0.00346377	1
rs6429246	241334960	0.09463	0.2886	RGS7	intron	0.008517	0.02635	0.7467		-0.05906	0.02109	0.005294		-0.0271178	0.033738	0.421527	0.045259
rs7545275	241337427	0.1128	0.09143	RGS7	intron	0.05195	0.02025	0.01067		0.05866	0.03057	0.05555		0.0539964	0.0168821	0.00138172	0.854806
rs12402337	241413586	0.1128	0.09143	RGS7	intron	0.0646	0.02489	0.009806		-0.01974	0.02774	0.4771		0.0233192	0.0421606	0.580192	0.0236373
rs7543001	241468104	0.4333	0.3733	RGS7	intron	0.04709	0.02196	0.03262		0.02889	0.02161	0.1818		0.0378438	0.0154028	0.0140127	0.554705
rs11589951	241475718	0.1471	0.159	RGS7	intron	0.06502	0.02205	0.003385		-0.02041	0.02306	0.3766		0.0225717	0.0427142	0.597198	0.00741544
rs6429264	241522475	0.08184	0.1842	RGS7	upstream 2 Kb	0.07341	0.0279	0.00886		0.00919	0.02243	0.6822		0.0391565	0.0320384	0.221641	0.0728224
rs10926473	241534973	0.001279	0.1219			-0.07933	0.1999	0.6916		-0.07006	0.02462	0.004603		-0.0701985	0.0244354	0.00406821	0.96329
rs12131246	241576112	0.0243	0.00381			0.07931	0.04792	0.0987		0.3155	0.1213	0.009547		0.171118	0.115132	0.137206	0.0701469
rs3014576	241679889	0.02235	0.02231	FH	intron	-0.009963	0.0549	0.8561		-0.1856	0.05687	0.001179		-0.0971547	0.0878163	0.268579	0.0262853
rs9428890	241868349	0.1987	0.1971	WDR64	intron	-0.007193	0.02124	0.7351		0.05861	0.02176	0.007291		0.0255386	0.0329011	0.437617	0.0304631
rs1635522	242070064	0.005115	0.1143	EXO1	intron	0.006295	0.1003	0.95		-0.07391	0.02545	0.003834		-0.0690585	0.0246683	0.0051184	0.438287
rs10803015	242243178	0.1944	0.2048			-0.005221	0.02118	0.8055		-0.05666	0.02172	0.009362		-0.0307153	0.0257185	0.232365	0.0899673
rs4658618	242269388	0.2289	0.1905	PLD5	intron	0.001962	0.02064	0.9243		-0.06325	0.0219	0.004031		-0.030233	0.0326034	0.353773	0.0302365
rs1553441	242710043	0.2174	0.259			0.04934	0.02093	0.01893		0.03311	0.02111	0.1173		0.0412945	0.014863	0.00546364	0.585088
rs1938338	242744857	0.2417	0.2676			0.0569	0.02044	0.005634		0.002939	0.02114	0.8895		0.0301892	0.0269792	0.263148	0.0664976
rs4658834	242763192	0.2449	0.3448			0.05429	0.02041	0.008143		0.01277	0.02128	0.5488		0.0339668	0.0207554	0.101729	0.15909
rs4658489	242767951	0.4486	0.2724			-0.008203	0.02184	0.7075		0.05672	0.02107	0.007323		0.024513	0.0324605	0.450151	0.032406
rs4443872	242881149	0.003846	0.1632	LOC105373238	ncRNA	0.09154	0.1157	0.4293		-0.0612	0.02292	0.007828		-0.0269315	0.0637169	0.672533	0.195329
